# Supplementary material for: Evaluation of the Preclinical Efficacy of Lurbinectedin in Malignant Pleural Mesothelioma
Source: Cancers (Basel). 2021 May 12;13(10):2332. doi: 10.3390/cancers13102332 (PMC8151304; doi:10.3390/cancers13102332)
Supplement: Supplementary file 1 [file cancers-13-02332-s001.zip]

Archive with 11 entries (10 files):
- Anobile Figures/
- Anobile Figures/Figure 1.tif
- Anobile Figures/Figure 2.tif
- Anobile Figures/Figure 3.tif
- Anobile Figures/Figure 4.tif
- Anobile Figures/Figure 5.tif
- Anobile Figures/Figure 6.tif
- Anobile Figures/Figure S1.tif
- Anobile Figures/Figure S2.tif
- cancers-1210822-SI.pdf
- Whole blots and densitometry analysis.pdf
